# Supplementary material for: The Use of Public Data from Low-Cost Sensors for the Geospatial Analysis of Air Pollution from Solid Fuel Heating during the COVID-19 Pandemic Spring Period in Krakow, Poland
Source: Sensors (Basel). 2021 Jul 31;21(15):5208. doi: 10.3390/s21155208 (PMC8347555; doi:10.3390/s21155208)
Supplement: Supplementary file 1 [file sensors-21-05208-s001.zip]

Archive with 1 entries (1 files):
- sensors-1266944-supplementary.mp4
